# Supplementary material for: Causal relationship between blood metabolites and risk of five infections: a Mendelian randomization study
Source: BMC Infect Dis. 2023 Oct 7;23:663. doi: 10.1186/s12879-023-08662-6 (PMC10559484; doi:10.1186/s12879-023-08662-6)
Supplement: Supplementary file 2 — Additional file 2: Table S1. Inverse-variance weighted Mendelian randomization estamites for metabolites on infection phenotypes (P<0.05). Table S2. Three different Mendelian randomization methods to evaluate the effects of metabolites on infection phenotypes. Table S3. Reverse associations for sepsis/UTI/pneumonia on four metabolites. [file 12879_2023_8662_MOESM2_ESM.xlsx]

## Sheet: supplement Table-1
	Tbale S1. Inverse-variance weighted Mendelian randomization estamites for metabolites on infection phenotypes (P<0.05)
Metabolite ID	Metabolite	Phenotype	IVW analysis			Nsnp	R2	F	Status	Subcategory
			OR(95% CI)	P	FDR
met-a-430	Phenyllactate (PLA)	Spesis	0.579(0.367~0.914)	0.0189012	0.0945	17	0.109025	19.605-88.939	Known	Amino acid
met-a-455	Cysteine	Spesis	0.667(0.448~0.993)	0.046253	0.156	18	0.0888789	19.562-24.993	Known	Amino acid
met-a-677	Phenylacetylglutamine	Spesis	1.314(1.032~1.674)	0.0268697	0.134348	18	0.0750069	19.635-30.093	Known	Amino acid
met-a-315	Pyruvate	Spesis	1.576(1.058~2.348)	0.0254124	0.127	14	0.0512921	19.631-24.993	Known	Carbohydrate
met-a-422	1,6-anhydroglucose	Spesis	1.318(1.061~1.636)	0.012398	0.062	15	0.265968	19.592-30.931	Known	Carbohydrate
met-a-334	Myristate (14:0)	Spesis	1.616(1.027~2.543)	0.0381321	0.191	22	0.0918854	19.558-28.114	Known	Fatty acid
met-a-395	Dihomo-linoleate (20:2n6)	Spesis	2.283(1.334~3.908)	0.00260088	0.013	8	0.0365755	19.531-23.26	Known	Fatty acid
met-a-374	Glycerol	Spesis	1.880(1.178~2.999)	0.00806544	0.043	18	0.0742082	19.094-27.931	Known	Lipid
met-a-425	1-stearoylglycerol	Spesis	0.563(0.374~0.849)	0.00606555	0.0385	25	0.11267	19.419-30.037	Known	Lipid
met-a-461	3-carboxy-4-methyl-5-propyl-2-furanpropanoate	Spesis	0.806(0.690~0.942)	0.00666593	0.0333	13	0.073896	19.898-40.155	Known	Lipid
met-a-361	Hypoxanthine	Spesis	1.880(1.178~2.999)	0.00806544	0.128	18	0.00352951	19.648-65.267	Known	Nucleotide
met-a-346	Ursodeoxycholate	Pneumonia	0.833(0.726~0.957)	0.00989866	0.0494933	11	0.114386	19.658-24.646	Known	Lipid
met-a-354	Cortisone	Pneumonia	0.678(0.477~0.962)	0.0293834	0.146917	32	0.134565	19.540-33.903	Known	Lipid
met-a-375	Kynurenine	Pneumonia	1.685(1.245~2.282)	0.0007334	0.003667	35	0.171097	18.772-106.473	Known	Amino acid
met-a-385	3-phenylpropionate (hydrocinnamate)	Pneumonia	0.820(0.677~0.992)	0.0411605	0.071861	13	0.0857937	19.582-45.322	Known	Amino acid
met-a-395	Dihomo-linoleate (20:2n6)	Pneumonia	1.527(1.053~2.215)	0.0256153	0.128077	8	0.0365755	19.531-23.26	Known	Fatty acid
met-a-460	Androsterone sulfate	Pneumonia	1.104(1.015~1.200)	0.0211018	0.0527544	19	0.155621	19.606-508.645	Known	Lipid
met-a-502	C-glycosyltryptophan*	Pneumonia	0.551(0.325~0.936)	0.0274482	0.137241	21	0.110622	19.458-30.878	Known	Amino acid
met-a-304	Tryptophan	URTI	4.642(1.709~12.608)	0.00259871	0.0129936	151	0.558946	18.942-47.443	Known	Amino acid
met-a-305	Histidine	URTI	39.251(2.640~583.549)	0.00769935	0.031618	6	0.0552472	19.701-55.659	Known	Amino acid
met-a-353	Cortisol	URTI	0.353(0.151~0.825)	0.0162746	0.0813731	13	0.0769035	19.036-26.129	Known	Lipid
met-a-358	Serotonin (5HT)	URTI	0.322(0.148~0.699)	0.00417727	0.0208863	15	0.0738978	19.300-26.089	Known	Amino acid
met-a-360	Gamma-glutamyltyrosine	URTI	2.475(1.012~6.053)	0.0469545	0.234772	44	0.170902	19.256-33.373	Known	Peptide
met-a-368	Beta-hydroxyisovalerate	URTI	3.035(1.180~7.801)	0.0212046	0.106023	23	0.102188	19.094-34.668	Known	Amino acid
met-a-584	X-12100--hydroxytryptophan*	URTI	0.355(0.128~0.983)	0.0463497	0.231748	41	0.147245	19.728-44.431	Known	Amino acid
met-a-351	Valine	UTI	2.478(1.127~5.449)	0.0239458	0.119729	6	0.0411254	21.001-45.55	Known	Amino acid
met-a-386	Phenylacetate	UTI	1.476(1.114~1.956)	0.00662628	0.0331314	8	0.0628313	19.542-22.502	Known	Amino acid
met-a-455	Cysteine	UTI	1.601(1.207~2.124)	0.00109963	0.00549814	18	0.0888789	19.562-24.993	Known	Amino acid
met-a-471	2-aminobutyrate	UTI	0.666(0.468~0.947)	0.0234341	0.117171	39	0.140354	18.772-67.507	Known	Amino acid
met-a-315	Pyruvate	UTI	0.747(0.563~0.991)	0.0429676	0.214838	14	0.0512921	19.631-24.993	Known	Carbohydrate
met-a-586	Eicosenoate (20:1n9 or 11)	UTI	1.544(1.152~2.070)	0.00368469	0.0184234	12	0.0510254	19.544-27.387	Known	Fatty acid
met-a-579	Lathosterol	UTI	0.845(0.718~0.994)	0.041873	0.209365	18	0.164514	19.483-29.075	Known	Lipid
met-a-322	Inosine	UTI	0.929(0.866~0.998)	0.0430884	0.215442	10	0.113357	19.826-50.057	Known	Nucleotide
met-a-563	Gamma-glutamylmethionine*	UTI	0.719(0.538~0.962)	0.026475	0.132375	9	0.10787	19.911-26.205	Known	Peptide
met-a-316	Uridine	SSTI	0.992(0.985~0.999)	0.0351873	0.175936	13	0.0782232	19.861-65.772	Known	Nucleotide
met-a-324	Threonine	SSTI	1.005(1.001~1.010)	0.0233374	0.116687	10	0.0799983	19.002-26.482	Known	Amino acid
met-a-385	3-phenylpropionate (hydrocinnamate)	SSTI	1.003(1.000~1.005)	0.0230161	0.0733769	7	0.0857937	19.582-45.322	Known	Amino acid
met-a-450	Bilirubin (Z,Z)	SSTI	0.999(0.998~1.000)	0.0218041	0.109021	5	0.154035	19.533-686.388	Known	Cofactors and vitamins
met-a-491	Bilirubin (E,E)*	SSTI	0.999(0.997~1.000)	0.0499076	0.124769	3	0.0993224	19.781-426.105	Known	Cofactors and vitamins
met-a-684	X-13431--nonanoylcarnitine*	SSTI	1.002(1.000~1.003)	0.0267096	0.0707026	8	0.139182	19.723-602.908	Known	Lipid
met-a-416	X-06351	Spesis	1.978(1.020~3.838)	0.0436476	0.218	5	0.00465595	20.362-25.517	Unknown
met-a-436	X-09026	Spesis	0.521(0.279~0.974)	0.040966	0.142	15	0.00374981	19.219-29.231	Unknown
met-a-442	X-10500	Spesis	0.464(0.252~0.855)	0.0138253	0.0691	33	0.003155	19.219-29.231	Unknown
met-a-519	X-11469	Spesis	0.798(0.653~0.976)	0.0282416	0.141	17	0.0685677	19.621-57.788	Unknown
met-a-561	X-12007	Spesis	1.127(1.001~1.270)	0.0490021	0.245	18	0.554686	19.540-27.463	Unknown
met-a-587	X-12188	Spesis	0.927(0.870~0.987)	0.0186309	0.093	19	0.919086	19.479-31.894	Unknown
met-a-605	X-12407	Spesis	1.212(1.017~1.445)	0.0314159	0.046872	9	0.189194	19.890-27.607	Unknown
met-a-606	X-12428	Spesis	0.793(0.638~0.986)	0.036853	0.0923	9	0.152251	19.632-22.862	Unknown
met-a-660	X-12786	Spesis	0.706(0.521~0.957)	0.0246929	0.0617	12	0.0655878	20.029-28.72	Unknown
met-a-666	X-12847	Spesis	1.330(1.096~1.613)	0.00388361	0.019418	10	0.127699	19.458-23.588	Unknown
met-a-519	X-11469	Pneumonia	0.852(0.740~0.980)	0.0253938	0.126969	17	0.0685677	19.621-57.788	Unknown
met-a-556	X-11859	Pneumonia	0.673(0.483~0.937)	0.0190332	0.0951662	12	0.123565	19.474-22.718	Unknown
met-a-566	X-12038	Pneumonia	1.513(1.059~2.163)	0.0230334	0.115167	53	0.168531	18.620-45.372	Unknown
met-a-658	X-12776	Pneumonia	0.197(0.045~0.871)	0.0321874	0.132266	3	0.028881	18.551-25.116	Unknown
met-a-727	X-14588	Pneumonia	6.202(1.599~24.051)	0.00831983	0.0415992	9	0.0639027	19.240-27.032	Unknown
met-a-490	X-11261	URTI	0.587(0.347~0.992)	0.0467025	0.0778376	14	0.0896022	19.550-104.209	Unknown
met-a-492	X-02249	URTI	0.369(0.152~0.893)	0.0270153	0.135077	11	0.0401119	19.837-66.162	Unknown
met-a-595	X-12236	URTI	0.644(0.416~0.997)	0.0484767	0.242383	8	0.113514	21.058-27.312	Unknown
met-a-630	X-12524	URTI	5.150(1.297~20.447)	0.0198159	0.0635634	27	0.123616	19.540-37.909	Unknown
met-a-666	X-12847	URTI	0.679(0.481~0.959)	0.0277509	0.138754	10	0.127699	19.458-23.588	Unknown
met-a-732	X-14662	URTI	1.446(1.085~1.927)	0.0118577	0.0592887	18	0.155818	19.453-34.952	Unknown
met-a-516	X-11444	UTI	0.695(0.516~0.937)	0.0168203	0.0841016	12	0.0646172	19.644-92.473	Unknown
met-a-522	X-11483	UTI	1.176(1.049~1.318)	0.00530997	0.0265498	11	0.154757	19.674-34.231	Unknown
met-a-524	X-11491	UTI	1.283(1.106~1.488)	0.0010082	0.00504101	14	0.102137	20.243-137.939	Unknown
met-a-528	X-11529	UTI	1.117(1.011~1.234)	0.0299547	0.0748868	12	0.25574	19.557-1431.873	Unknown
met-a-553	X-11850	UTI	0.895(0.807~0.993)	0.0365266	0.182633	8	0.0504544	20.131-23.945	Unknown
met-a-661	X-12798	UTI	1.216(1.044~1.416)	0.0119354	0.0596771	9	0.200694	19.818-1151.83	Unknown
met-a-514	X-11441	SSTI	0.998(0.997~1.000)	0.0202389	0.0836723	4	0.130387	19.530-516.459	Unknown
met-a-544	X-11795	SSTI	1.005(1.001~1.010)	0.0174899	0.0874496	8	0.035712	19.354-26.981	Unknown
met-a-548	X-11820	SSTI	1.004(1.000~1.007)	0.0488015	0.244007	3	0.0887172	19.402-68.743	Unknown
met-a-556	X-11859	SSTI	1.004(1.000~1.007)	0.0361137	0.095408	8	0.123565	19.474-22.718	Unknown
	Abbreviations: IVW, inverse variance weighted; FDR, false discovery rate; URTI, upper respiratory tract infection; UTI, urinary tract infection; SSTI, skin and subcutaneous tissue infection.

## Sheet: supplement Table-2
Table S2. Three different Mendelian randomization methods to evaluate the effects of metabolites on infection phenotypes
Metabolite ID	Metabolite	Phenotype	Subcategory	IVW analysis			MR-Egger test			Weight median test
				OR(95% CI)	FDR		OR(95% CI)	FDR		OR(95% CI)	FDR
met-a-374	Glycerol	Sepsis	Lipid	1.880 (1.178-2.999)	0.043		3.417 (1.334-8.752)	0.0524		1.805 (0.855-3.809)	0.1517
met-a-395	Dihomo-linoleate (20:2n6)	Sepsis	Fatty acid	2.283 (1.334-3.908)	0.013		4.141 (0.685-25.020)	0.1725		2.690 (1.288-5.618)	0.0212
met-a-425	1-stearoylglycerol	Sepsis	Lipid	0.563 (0.374-0.849)	0.0385		0.552 (0.362-0.841)	0.756199		0.654 (0.344-1.244)	0.326493
met-a-461	3-carboxy-4-methyl-5-propyl-2-furanpropanoate	Sepsis	Lipid	0.806 (0.690-0.942)	0.0333		0.662 (0.445-0.985)	0.11102		0.793 (0.640-0.982)	0.0841039
met-a-605	X-12407	Sepsis	Unknown metabolite	1.212 (1.017-1.445)	0.046872		1.176 (0.742-1.865)	0.512619		1.223 (0.968-1.546)	0.230446
met-a-666	X-12847	Sepsis	Unknown metabolite	1.330 (1.096-1.613)	0.019418		1.233 (0.908-1.673)	0.244		1.210 (0.903-1.561	0.236
met-a-346	Ursodeoxycholate	Pneumonia	Lipid	0.833 (0.726-0.957)	0.0494933		0.851 (0.617-1.175)	0.35263		0.817 (0.675-0.989)	0.0952607
met-a-375	Kynurenine	Pneumonia	Amino acid	1.685 (1.245-2.282)	0.003667		1.769 (0.952-3.289)	0.0905833		1.828 (1.149-2.907)	0.0271892
met-a-727	X-14588	Pneumonia	Unknown metabolite	6.202 (1.599-24.051)	0.0415992		4.554 (0.207-100.088)	0.368309		7.203 (1.229-42.197)	0.0714827
met-a-304	Tryptophan	UTRI	Amino acid	4.642 (1.709-12.608)	0.0129936		4.85 (0.1.755-13.407)	0.495211		3.631 (0.885-14.900)	0.183434
met-a-305	Histidine	UTRI	Amino acid	39.251 (2.640-583.549)	0.031618		47.561 (0.763-2966.564)	0.140994		69.713 (2.480-1959.801)	0.031618
met-a-358	Serotonin (5HT)	UTRI	Amino acid	0.322 (0.148-0.699)	0.0208863		0.225 (0.044-1.154)	0.242741		0.527 (0.157-1.769)	0.377356
met-a-386	Phenylacetate	UTI	Amino acid	1.476 (1.114-1.956)	0.0331314		1.424 (0.913-2.222)	0.212947		1.491 (1.022-2.174)	0.0951988
met-a-455	Cysteine	UTI	Amino acid	1.601 (1.207-2.124)	0.00549814		1.260 (0.792-2.006)	0.344088		1.567 (1.028-2.390)	0.0922104
met-a-586	Eicosenoate (20:1n9 or 11)	UTI	Fatty acid	1.544 (1.152-2.070)	0.0184234		1.505 (0.680-3.331)	0.3366		1.565 (1.043-2.348)	0.076236
met-a-522	X-11483	UTI	Unknown metabolite	1.176 (1.049-1.318)	0.0265498		1.200 (1.010-1.426)	0.105001		1.159 (0.996-1.350)	0.105001
met-a-524	X-11491	UTI	Unknown metabolite	1.283 (1.106-1.488)	0.00504101		1.400 (1.019-1.923)	0.0748787		1.363 (1.112-1.671)	0.00716433
Abbreviations: OR, odds ratio; CI, confidence interval; FDR, false discovery rate; URTI, upper respiratory tract infection; UTI, urinary tract infection.

## Sheet: supplement Table-3
	Table S3. Reverse associations for sepsis/UTI/pneumonia on four metabolites
	Exposure	Outcome	IVW analysis			MR-Egger test			Weight median test
			OR(95% CI)	FDR		OR(95% CI)	FDR		OR(95% CI)	FDR
1	Sepsis	1-stearoylglycerol	0.995 (0.976-1.015)	0.988337		1.051 (0.961-1.150)	0.839922		0.998 (0.973-1.025)	0.988337
2	Sepsis	3-carboxy-4-methyl-5-propyl-2-furanpropanoate	1.015 (0.963-1.071)	0.57674		1.088 (0.850-1.394)	0.57674		1.036 (0.963-1.115)	0.573297
3	Sepsis	X-12407	0.992 (0.941-1.044)	0.919621		0.976 (0.764-1.245)	0.919621		1.007 (0.932-1.087)	0.919621
4	Sepsis	X-12847	1.016 (0.974-1.061)	0.570781		1.120 (0.919-1.366)	0.522919		1.009 (0.946-1.076)	0.790841
5	UTI	Cysteine	0.998 (0.974-1.023)	0.897234		0.946 (0.873-1.024)	0.897234		1.008 (0.974-1.042)	0.897234
6	UTI	Phenylacetate	1.024 (0.985-1.064)	0.831817		1.035 (0.910-1.176)	0.831817		1.022 (0.969-1.078)	0.831817
7	Pneumonia	Ursodeoxycholate	1.066 (0.989-1.148)	0.403991		0.852 (0.473-1.534)	0.603515		1.072 (0.973-1.181)	0.403991
	Abbreviations: OR, odds ratio; CI, confidence interval; FDR, false discovery rate; UTI, urinary tract infection.
